# Supplementary material for: Isolation of Listeria ivanovii from Bulk-Tank Milk of Sheep and Goat Farms—From Clinical Work to Bioinformatics Studies: Prevalence, Association with Milk Quality, Antibiotic Susceptibility, Predictors, Whole Genome Sequence and Phylogenetic Relationships
Source: Biology (Basel). 2022 Jun 6;11(6):871. doi: 10.3390/biology11060871 (PMC9220212; doi:10.3390/biology11060871)
Supplement: Supplementary file 1 [file biology-11-00871-s001.zip]

Archive with 2 entries (2 files):
- biology-1731840-Supplementary Table S14.xlsx
- biology-1731840-Supplementary Tables S1-S13.pdf
