# Supplementary material for: Isolation of Listeria ivanovii from Bulk-Tank Milk of Sheep and Goat Farms—From Clinical Work to Bioinformatics Studies: Prevalence, Association with Milk Quality, Antibiotic Susceptibility, Predictors, Whole Genome Sequence and Phylogenetic Relationships
Source: Biology (Basel). 2022 Jun 6;11(6):871. doi: 10.3390/biology11060871 (PMC9220212; doi:10.3390/biology11060871)
Supplement: Supplementary file 1 [file biology-11-00871-s001.zip › biology-1731840-Supplementary Table S14.xlsx]

## Sheet:  
	ICDC-Liv199	ICDC-Liv198	ICDC-Liv047	ICDC-Liv049	ICDC-Liv048	ICDC-Liv050	ICDC-Liv051	ICDC-Liv055	ICDC-Liv054	ICDC-Liv053	ICDC-Liv052	ICDC-Liv007	MF6987	MF8007	WSLC30151	MF8005	Liv13-002	Liv13-004	Liv13-003	NCTC12701	ATCC_49954	MF6989	WSLC30167	MF8006	Liv13-001	ICDC-Liv023	ICDC-Liv021	ICDC-Liv028	FSL_L7-0121	ICDC-Liv035	G_770	WSLC3010	NCTC11846	RR3	NCTC11007	WSLC3009	F5999	H3291	FSL_L7-1049	ICDC-Liv037	NGS03	NGS01	NGS04	PAM_55	ICDC-Liv200
ICDC-Liv199	0	0	0.00378	0.00378	0.00377	0.00378	0.00378	0.00377	0.00377	0.00377	0.00377	0.00377	0.0885	0.08852	0.08849	0.0885	0.08842	0.08844	0.08842	0.08934	0.08934	0.08933	0.08931	0.08994	0.0893	0.0878	0.0878	0.08781	0.08119	0.00072	0.00065	0.00051	0.00051	0.00051	0.00051	0.00051	0.00051	0.00051	0.00052	0.00052	0.00059	0.00061	0.00056	0.00054	0
ICDC-Liv198	0	0	0.00378	0.00378	0.00377	0.00378	0.00378	0.00377	0.00377	0.00377	0.00377	0.00377	0.0885	0.08852	0.08849	0.0885	0.08842	0.08844	0.08842	0.08934	0.08934	0.08933	0.08931	0.08994	0.0893	0.0878	0.0878	0.08781	0.08119	0.00072	0.00065	0.00051	0.00051	0.00051	0.00051	0.00051	0.00051	0.00051	0.00052	0.00052	0.00059	0.00061	0.00056	0.00054	0
ICDC-Liv047	0.00378	0.00378	0	0	0	1e-05	1e-05	1e-05	1e-05	1e-05	1e-05	0.00012	0.08913	0.08916	0.08913	0.08913	0.08905	0.08908	0.08906	0.08997	0.08997	0.08997	0.08994	0.09058	0.08994	0.08843	0.08843	0.08844	0.08182	0.0037	0.00369	0.00367	0.00367	0.00367	0.00366	0.00366	0.00366	0.00366	0.00367	0.00367	0.00374	0.00376	0.00371	0.00369	0.00377
ICDC-Liv049	0.00378	0.00378	0	0	0	1e-05	1e-05	1e-05	1e-05	1e-05	1e-05	0.00012	0.08913	0.08916	0.08913	0.08913	0.08905	0.08908	0.08906	0.08997	0.08997	0.08997	0.08994	0.09058	0.08994	0.08843	0.08843	0.08844	0.08182	0.0037	0.00369	0.00367	0.00367	0.00367	0.00366	0.00366	0.00366	0.00366	0.00367	0.00367	0.00374	0.00376	0.00371	0.00369	0.00377
ICDC-Liv048	0.00377	0.00377	0	0	0	1e-05	1e-05	1e-05	1e-05	1e-05	1e-05	0.00012	0.08913	0.08916	0.08913	0.08913	0.08905	0.08907	0.08906	0.08997	0.08997	0.08997	0.08994	0.09058	0.08993	0.08843	0.08843	0.08844	0.08182	0.00369	0.00369	0.00366	0.00366	0.00366	0.00366	0.00366	0.00366	0.00366	0.00367	0.00367	0.00374	0.00376	0.00371	0.00369	0.00377
ICDC-Liv050	0.00378	0.00378	1e-05	1e-05	1e-05	0	1e-05	2e-05	2e-05	2e-05	2e-05	0.00012	0.08914	0.08916	0.08913	0.08913	0.08905	0.08908	0.08906	0.08997	0.08997	0.08997	0.08994	0.09058	0.08994	0.08844	0.08844	0.08845	0.08182	0.0037	0.00369	0.00367	0.00367	0.00367	0.00367	0.00366	0.00366	0.00366	0.00368	0.00367	0.00374	0.00376	0.00372	0.0037	0.00378
ICDC-Liv051	0.00378	0.00378	1e-05	1e-05	1e-05	1e-05	0	1e-05	1e-05	1e-05	1e-05	0.00012	0.08914	0.08916	0.08913	0.08913	0.08905	0.08908	0.08906	0.08997	0.08997	0.08997	0.08994	0.09058	0.08994	0.08843	0.08843	0.08844	0.08182	0.0037	0.00369	0.00367	0.00367	0.00367	0.00366	0.00366	0.00366	0.00366	0.00368	0.00367	0.00374	0.00376	0.00371	0.00369	0.00377
ICDC-Liv055	0.00377	0.00377	1e-05	1e-05	1e-05	2e-05	1e-05	0	0	0	0	0.00012	0.08913	0.08916	0.08913	0.08913	0.08905	0.08907	0.08906	0.08997	0.08997	0.08997	0.08994	0.09058	0.08993	0.08843	0.08843	0.08844	0.08182	0.00369	0.00369	0.00366	0.00366	0.00366	0.00366	0.00366	0.00366	0.00366	0.00367	0.00367	0.00374	0.00376	0.00371	0.00369	0.00377
ICDC-Liv054	0.00377	0.00377	1e-05	1e-05	1e-05	2e-05	1e-05	0	0	0	0	0.00012	0.08913	0.08916	0.08913	0.08913	0.08905	0.08907	0.08906	0.08997	0.08997	0.08997	0.08994	0.09058	0.08993	0.08843	0.08843	0.08844	0.08182	0.00369	0.00369	0.00366	0.00366	0.00366	0.00366	0.00366	0.00366	0.00366	0.00367	0.00367	0.00374	0.00376	0.00371	0.00369	0.00377
ICDC-Liv053	0.00377	0.00377	1e-05	1e-05	1e-05	2e-05	1e-05	0	0	0	0	0.00012	0.08913	0.08916	0.08913	0.08913	0.08905	0.08907	0.08906	0.08997	0.08997	0.08997	0.08994	0.09058	0.08993	0.08843	0.08843	0.08844	0.08182	0.00369	0.00369	0.00366	0.00366	0.00366	0.00366	0.00366	0.00366	0.00366	0.00367	0.00367	0.00374	0.00376	0.00371	0.00369	0.00377
ICDC-Liv052	0.00377	0.00377	1e-05	1e-05	1e-05	2e-05	1e-05	0	0	0	0	0.00012	0.08913	0.08916	0.08913	0.08913	0.08905	0.08907	0.08906	0.08997	0.08997	0.08997	0.08994	0.09058	0.08993	0.08843	0.08843	0.08844	0.08182	0.00369	0.00369	0.00366	0.00366	0.00366	0.00366	0.00366	0.00366	0.00366	0.00367	0.00367	0.00374	0.00376	0.00371	0.00369	0.00377
ICDC-Liv007	0.00377	0.00377	0.00012	0.00012	0.00012	0.00012	0.00012	0.00012	0.00012	0.00012	0.00012	0	0.08913	0.08915	0.08912	0.08912	0.08904	0.08907	0.08905	0.08997	0.08997	0.08996	0.08994	0.09057	0.08993	0.08843	0.08843	0.08844	0.08181	0.00369	0.00368	0.00366	0.00366	0.00366	0.00366	0.00366	0.00365	0.00365	0.00367	0.00366	0.00373	0.00375	0.00371	0.00369	0.00377
MF6987	0.0885	0.0885	0.08913	0.08913	0.08913	0.08914	0.08914	0.08913	0.08913	0.08913	0.08913	0.08913	0	4e-05	3e-05	3e-05	0.00445	0.00447	0.00445	0.00537	0.00537	0.00536	0.00534	0.00597	0.00533	0.00866	0.00866	0.00867	0.01095	0.08842	0.08841	0.08839	0.08839	0.08839	0.08839	0.08839	0.08839	0.08839	0.0884	0.08839	0.08846	0.08848	0.08844	0.08842	0.0885
MF8007	0.08852	0.08852	0.08916	0.08916	0.08916	0.08916	0.08916	0.08916	0.08916	0.08916	0.08916	0.08915	4e-05	0	5e-05	5e-05	0.00447	0.00449	0.00448	0.00539	0.00539	0.00539	0.00536	0.00599	0.00535	0.00868	0.00868	0.00869	0.01097	0.08844	0.08843	0.08841	0.08841	0.08841	0.08841	0.08841	0.08841	0.08841	0.08842	0.08842	0.08849	0.08851	0.08846	0.08844	0.08852
WSLC30151	0.08849	0.08849	0.08913	0.08913	0.08913	0.08913	0.08913	0.08913	0.08913	0.08913	0.08913	0.08912	3e-05	5e-05	0	2e-05	0.00444	0.00446	0.00445	0.00536	0.00536	0.00536	0.00533	0.00597	0.00532	0.00865	0.00865	0.00867	0.01094	0.08841	0.08841	0.08838	0.08838	0.08838	0.08838	0.08838	0.08838	0.08838	0.08839	0.08839	0.08846	0.08848	0.08843	0.08841	0.08849
MF8005	0.0885	0.0885	0.08913	0.08913	0.08913	0.08913	0.08913	0.08913	0.08913	0.08913	0.08913	0.08912	3e-05	5e-05	2e-05	0	0.00444	0.00447	0.00445	0.00536	0.00536	0.00536	0.00533	0.00597	0.00533	0.00866	0.00866	0.00867	0.01095	0.08842	0.08841	0.08839	0.08839	0.08839	0.08838	0.08838	0.08838	0.08838	0.0884	0.08839	0.08846	0.08848	0.08844	0.08842	0.0885
Liv13-002	0.08842	0.08842	0.08905	0.08905	0.08905	0.08905	0.08905	0.08905	0.08905	0.08905	0.08905	0.08904	0.00445	0.00447	0.00444	0.00444	0	4e-05	3e-05	0.00429	0.00429	0.00429	0.00426	0.00489	0.00425	0.00858	0.00858	0.00859	0.01087	0.08834	0.08833	0.08831	0.08831	0.08831	0.0883	0.0883	0.0883	0.0883	0.08832	0.08831	0.08838	0.0884	0.08836	0.08834	0.08842
Liv13-004	0.08844	0.08844	0.08908	0.08908	0.08907	0.08908	0.08908	0.08907	0.08907	0.08907	0.08907	0.08907	0.00447	0.00449	0.00446	0.00447	4e-05	0	6e-05	0.00431	0.00431	0.00431	0.00428	0.00492	0.00428	0.0086	0.0086	0.00861	0.01089	0.08836	0.08835	0.08833	0.08833	0.08833	0.08833	0.08833	0.08833	0.08833	0.08834	0.08833	0.0884	0.08842	0.08838	0.08836	0.08844
Liv13-003	0.08842	0.08842	0.08906	0.08906	0.08906	0.08906	0.08906	0.08906	0.08906	0.08906	0.08906	0.08905	0.00445	0.00448	0.00445	0.00445	3e-05	6e-05	0	0.0043	0.0043	0.00429	0.00427	0.0049	0.00426	0.00858	0.00858	0.00859	0.01087	0.08834	0.08834	0.08831	0.08831	0.08831	0.08831	0.08831	0.08831	0.08831	0.08832	0.08832	0.08839	0.08841	0.08836	0.08834	0.08842
NCTC12701	0.08934	0.08934	0.08997	0.08997	0.08997	0.08997	0.08997	0.08997	0.08997	0.08997	0.08997	0.08997	0.00537	0.00539	0.00536	0.00536	0.00429	0.00431	0.0043	0	0	0.0005	0.00048	0.00504	0.0044	0.0095	0.0095	0.00951	0.01179	0.08926	0.08925	0.08923	0.08923	0.08923	0.08923	0.08923	0.08922	0.08922	0.08924	0.08923	0.0893	0.08932	0.08928	0.08926	0.08934
ATCC_49954	0.08934	0.08934	0.08997	0.08997	0.08997	0.08997	0.08997	0.08997	0.08997	0.08997	0.08997	0.08997	0.00537	0.00539	0.00536	0.00536	0.00429	0.00431	0.0043	0	0	0.0005	0.00048	0.00504	0.0044	0.0095	0.0095	0.00951	0.01179	0.08926	0.08925	0.08923	0.08923	0.08923	0.08923	0.08923	0.08922	0.08922	0.08924	0.08923	0.0893	0.08932	0.08928	0.08926	0.08934
MF6989	0.08933	0.08933	0.08997	0.08997	0.08997	0.08997	0.08997	0.08997	0.08997	0.08997	0.08997	0.08996	0.00536	0.00539	0.00536	0.00536	0.00429	0.00431	0.00429	0.0005	0.0005	0	7e-05	0.00504	0.00439	0.00949	0.00949	0.0095	0.01178	0.08925	0.08925	0.08922	0.08922	0.08922	0.08922	0.08922	0.08922	0.08922	0.08923	0.08923	0.0893	0.08932	0.08927	0.08925	0.08933
WSLC30167	0.08931	0.08931	0.08994	0.08994	0.08994	0.08994	0.08994	0.08994	0.08994	0.08994	0.08994	0.08994	0.00534	0.00536	0.00533	0.00533	0.00426	0.00428	0.00427	0.00048	0.00048	7e-05	0	0.00501	0.00437	0.00947	0.00947	0.00948	0.01176	0.08923	0.08922	0.0892	0.0892	0.0892	0.0892	0.08919	0.08919	0.08919	0.08921	0.0892	0.08927	0.08929	0.08925	0.08923	0.08931
MF8006	0.08994	0.08994	0.09058	0.09058	0.09058	0.09058	0.09058	0.09058	0.09058	0.09058	0.09058	0.09057	0.00597	0.00599	0.00597	0.00597	0.00489	0.00492	0.0049	0.00504	0.00504	0.00504	0.00501	0	0.00415	0.0101	0.0101	0.01011	0.01239	0.08986	0.08985	0.08983	0.08983	0.08983	0.08983	0.08983	0.08983	0.08983	0.08984	0.08984	0.0899	0.08992	0.08988	0.08986	0.08994
Liv13-001	0.0893	0.0893	0.08994	0.08994	0.08993	0.08994	0.08994	0.08993	0.08993	0.08993	0.08993	0.08993	0.00533	0.00535	0.00532	0.00533	0.00425	0.00428	0.00426	0.0044	0.0044	0.00439	0.00437	0.00415	0	0.00946	0.00946	0.00947	0.01175	0.08922	0.08921	0.08919	0.08919	0.08919	0.08919	0.08919	0.08919	0.08919	0.0892	0.08919	0.08926	0.08928	0.08924	0.08922	0.0893
ICDC-Liv023	0.0878	0.0878	0.08843	0.08843	0.08843	0.08844	0.08843	0.08843	0.08843	0.08843	0.08843	0.08843	0.00866	0.00868	0.00865	0.00866	0.00858	0.0086	0.00858	0.0095	0.0095	0.00949	0.00947	0.0101	0.00946	0	1e-05	0.0001	0.01025	0.08772	0.08771	0.08769	0.08769	0.08769	0.08769	0.08769	0.08768	0.08768	0.0877	0.08769	0.08776	0.08778	0.08774	0.08772	0.0878
ICDC-Liv021	0.0878	0.0878	0.08843	0.08843	0.08843	0.08844	0.08843	0.08843	0.08843	0.08843	0.08843	0.08843	0.00866	0.00868	0.00865	0.00866	0.00858	0.0086	0.00858	0.0095	0.0095	0.00949	0.00947	0.0101	0.00946	1e-05	0	0.0001	0.01025	0.08772	0.08771	0.08769	0.08769	0.08769	0.08769	0.08769	0.08768	0.08768	0.0877	0.08769	0.08776	0.08778	0.08774	0.08772	0.0878
ICDC-Liv028	0.08781	0.08781	0.08844	0.08844	0.08844	0.08845	0.08844	0.08844	0.08844	0.08844	0.08844	0.08844	0.00867	0.00869	0.00867	0.00867	0.00859	0.00861	0.00859	0.00951	0.00951	0.0095	0.00948	0.01011	0.00947	0.0001	0.0001	0	0.01026	0.08773	0.08772	0.0877	0.0877	0.0877	0.0877	0.0877	0.0877	0.08769	0.08771	0.0877	0.08777	0.08779	0.08775	0.08773	0.08781
FSL_L7-0121	0.08119	0.08119	0.08182	0.08182	0.08182	0.08182	0.08182	0.08182	0.08182	0.08182	0.08182	0.08181	0.01095	0.01097	0.01094	0.01095	0.01087	0.01089	0.01087	0.01179	0.01179	0.01178	0.01176	0.01239	0.01175	0.01025	0.01025	0.01026	0	0.08111	0.0811	0.08108	0.08108	0.08108	0.08107	0.08107	0.08107	0.08107	0.08109	0.08108	0.08115	0.08117	0.08113	0.0811	0.08119
ICDC-Liv035	0.00072	0.00072	0.0037	0.0037	0.00369	0.0037	0.0037	0.00369	0.00369	0.00369	0.00369	0.00369	0.08842	0.08844	0.08841	0.08842	0.08834	0.08836	0.08834	0.08926	0.08926	0.08925	0.08923	0.08986	0.08922	0.08772	0.08772	0.08773	0.08111	0	0.00063	0.00061	0.00061	0.00061	0.00061	0.00061	0.00061	0.0006	0.00062	0.00061	0.00068	0.0007	0.00066	0.00064	0.00072
G_770	0.00065	0.00065	0.00369	0.00369	0.00369	0.00369	0.00369	0.00369	0.00369	0.00369	0.00369	0.00368	0.08841	0.08843	0.08841	0.08841	0.08833	0.08835	0.08834	0.08925	0.08925	0.08925	0.08922	0.08985	0.08921	0.08771	0.08771	0.08772	0.0811	0.00063	0	0.00054	0.00054	0.00054	0.00053	0.00053	0.00053	0.00053	0.00055	0.00054	0.00061	0.00063	0.00059	0.00056	0.00065
WSLC3010	0.00051	0.00051	0.00367	0.00367	0.00366	0.00367	0.00367	0.00366	0.00366	0.00366	0.00366	0.00366	0.08839	0.08841	0.08838	0.08839	0.08831	0.08833	0.08831	0.08923	0.08923	0.08922	0.0892	0.08983	0.08919	0.08769	0.08769	0.0877	0.08108	0.00061	0.00054	0	0	0	0	1e-05	1e-05	1e-05	0.00012	0.00022	0.0003	0.00032	0.00027	0.00025	0.00051
NCTC11846	0.00051	0.00051	0.00367	0.00367	0.00366	0.00367	0.00367	0.00366	0.00366	0.00366	0.00366	0.00366	0.08839	0.08841	0.08838	0.08839	0.08831	0.08833	0.08831	0.08923	0.08923	0.08922	0.0892	0.08983	0.08919	0.08769	0.08769	0.0877	0.08108	0.00061	0.00054	0	0	0	0	1e-05	1e-05	1e-05	0.00012	0.00022	0.0003	0.00032	0.00027	0.00025	0.00051
RR3	0.00051	0.00051	0.00367	0.00367	0.00366	0.00367	0.00367	0.00366	0.00366	0.00366	0.00366	0.00366	0.08839	0.08841	0.08838	0.08839	0.08831	0.08833	0.08831	0.08923	0.08923	0.08922	0.0892	0.08983	0.08919	0.08769	0.08769	0.0877	0.08108	0.00061	0.00054	0	0	0	0	1e-05	1e-05	1e-05	0.00012	0.00022	0.0003	0.00032	0.00027	0.00025	0.00051
NCTC11007	0.00051	0.00051	0.00366	0.00366	0.00366	0.00367	0.00366	0.00366	0.00366	0.00366	0.00366	0.00366	0.08839	0.08841	0.08838	0.08838	0.0883	0.08833	0.08831	0.08923	0.08923	0.08922	0.0892	0.08983	0.08919	0.08769	0.08769	0.0877	0.08107	0.00061	0.00053	0	0	0	0	0	0	1e-05	0.00012	0.00022	0.0003	0.00032	0.00027	0.00025	0.00051
WSLC3009	0.00051	0.00051	0.00366	0.00366	0.00366	0.00366	0.00366	0.00366	0.00366	0.00366	0.00366	0.00366	0.08839	0.08841	0.08838	0.08838	0.0883	0.08833	0.08831	0.08923	0.08923	0.08922	0.08919	0.08983	0.08919	0.08769	0.08769	0.0877	0.08107	0.00061	0.00053	1e-05	1e-05	1e-05	0	0	0	1e-05	0.00012	0.00022	0.0003	0.00032	0.00027	0.00025	0.00051
F5999	0.00051	0.00051	0.00366	0.00366	0.00366	0.00366	0.00366	0.00366	0.00366	0.00366	0.00366	0.00365	0.08839	0.08841	0.08838	0.08838	0.0883	0.08833	0.08831	0.08922	0.08922	0.08922	0.08919	0.08983	0.08919	0.08768	0.08768	0.0877	0.08107	0.00061	0.00053	1e-05	1e-05	1e-05	0	0	0	0	0.00011	0.00022	0.00029	0.00031	0.00027	0.00025	0.00051
H3291	0.00051	0.00051	0.00366	0.00366	0.00366	0.00366	0.00366	0.00366	0.00366	0.00366	0.00366	0.00365	0.08839	0.08841	0.08838	0.08838	0.0883	0.08833	0.08831	0.08922	0.08922	0.08922	0.08919	0.08983	0.08919	0.08768	0.08768	0.08769	0.08107	0.0006	0.00053	1e-05	1e-05	1e-05	1e-05	1e-05	0	0	0.00011	0.00022	0.00029	0.00031	0.00027	0.00025	0.00051
FSL_L7-1049	0.00052	0.00052	0.00367	0.00367	0.00367	0.00368	0.00368	0.00367	0.00367	0.00367	0.00367	0.00367	0.0884	0.08842	0.08839	0.0884	0.08832	0.08834	0.08832	0.08924	0.08924	0.08923	0.08921	0.08984	0.0892	0.0877	0.0877	0.08771	0.08109	0.00062	0.00055	0.00012	0.00012	0.00012	0.00012	0.00012	0.00011	0.00011	0	0.00023	0.00031	0.00033	0.00028	0.00026	0.00052
ICDC-Liv037	0.00052	0.00052	0.00367	0.00367	0.00367	0.00367	0.00367	0.00367	0.00367	0.00367	0.00367	0.00366	0.08839	0.08842	0.08839	0.08839	0.08831	0.08833	0.08832	0.08923	0.08923	0.08923	0.0892	0.08984	0.08919	0.08769	0.08769	0.0877	0.08108	0.00061	0.00054	0.00022	0.00022	0.00022	0.00022	0.00022	0.00022	0.00022	0.00023	0	0.0003	0.00032	0.00028	0.00026	0.00052
NGS03	0.00059	0.00059	0.00374	0.00374	0.00374	0.00374	0.00374	0.00374	0.00374	0.00374	0.00374	0.00373	0.08846	0.08849	0.08846	0.08846	0.08838	0.0884	0.08839	0.0893	0.0893	0.0893	0.08927	0.0899	0.08926	0.08776	0.08776	0.08777	0.08115	0.00068	0.00061	0.0003	0.0003	0.0003	0.0003	0.0003	0.00029	0.00029	0.00031	0.0003	0	0.00011	7e-05	7e-05	0.00059
NGS01	0.00061	0.00061	0.00376	0.00376	0.00376	0.00376	0.00376	0.00376	0.00376	0.00376	0.00376	0.00375	0.08848	0.08851	0.08848	0.08848	0.0884	0.08842	0.08841	0.08932	0.08932	0.08932	0.08929	0.08992	0.08928	0.08778	0.08778	0.08779	0.08117	0.0007	0.00063	0.00032	0.00032	0.00032	0.00032	0.00032	0.00031	0.00031	0.00033	0.00032	0.00011	0	9e-05	9e-05	0.00061
NGS04	0.00056	0.00056	0.00371	0.00371	0.00371	0.00372	0.00371	0.00371	0.00371	0.00371	0.00371	0.00371	0.08844	0.08846	0.08843	0.08844	0.08836	0.08838	0.08836	0.08928	0.08928	0.08927	0.08925	0.08988	0.08924	0.08774	0.08774	0.08775	0.08113	0.00066	0.00059	0.00027	0.00027	0.00027	0.00027	0.00027	0.00027	0.00027	0.00028	0.00028	7e-05	9e-05	0	4e-05	0.00056
PAM_55	0.00054	0.00054	0.00369	0.00369	0.00369	0.0037	0.00369	0.00369	0.00369	0.00369	0.00369	0.00369	0.08842	0.08844	0.08841	0.08842	0.08834	0.08836	0.08834	0.08926	0.08926	0.08925	0.08923	0.08986	0.08922	0.08772	0.08772	0.08773	0.0811	0.00064	0.00056	0.00025	0.00025	0.00025	0.00025	0.00025	0.00025	0.00025	0.00026	0.00026	7e-05	9e-05	4e-05	0	0.00054
ICDC-Liv200	0	0	0.00377	0.00377	0.00377	0.00378	0.00377	0.00377	0.00377	0.00377	0.00377	0.00377	0.0885	0.08852	0.08849	0.0885	0.08842	0.08844	0.08842	0.08934	0.08934	0.08933	0.08931	0.08994	0.0893	0.0878	0.0878	0.08781	0.08119	0.00072	0.00065	0.00051	0.00051	0.00051	0.00051	0.00051	0.00051	0.00051	0.00052	0.00052	0.00059	0.00061	0.00056	0.00054	0

## Sheet: Sheet2
Table S14. Distance matrix between the 45 Listeria ivanovii strains included in the maximum-likelihood tree (strains NGS01, NGS03 and NGS04, shown in blue typescript, were isolated from bulk-tank raw milk of sheep during the present study).
	The 45 L. ivanovii strains included in the maximum-likelihood tree															The 45 L. ivanovii strains included in the maximum-likelihood tree															The 45 L. ivanovii strains included in the maximum-likelihood tree
	ICDC-Liv199	ICDC-Liv198	ICDC-Liv047	ICDC-Liv049	ICDC-Liv048	ICDC-Liv050	ICDC-Liv051	ICDC-Liv055	ICDC-Liv054	ICDC-Liv053	ICDC-Liv052	ICDC-Liv007	MF6987	MF8007	WSLC30151	MF8005	Liv13-002	Liv13-004	Liv13-003	NCTC12701	ATCC_49954	MF6989	WSLC30167	MF8006	Liv13-001	ICDC-Liv023	ICDC-Liv021	ICDC-Liv028	FSL_L7-0121	ICDC-Liv035	G_770	WSLC3010	NCTC11846	RR3	NCTC11007	WSLC3009	F5999	H3291	FSL_L7-1049	ICDC-Liv037	NGS03	NGS01	NGS04	PAM_55	ICDC-Liv200
ICDC-Liv199		0	0.00378	0.00378	0.00377	0.00378	0.00378	0.00377	0.00377	0.00377	0.00377	0.00377	0.0885	0.08852	0.08849	0.0885	0.08842	0.08844	0.08842	0.08934	0.08934	0.08933	0.08931	0.08994	0.0893	0.0878	0.0878	0.08781	0.08119	0.00072	0.00065	0.00051	0.00051	0.00051	0.00051	0.00051	0.00051	0.00051	0.00052	0.00052	0.00059	0.00061	0.00056	0.00054	0
ICDC-Liv198	0		0.00378	0.00378	0.00377	0.00378	0.00378	0.00377	0.00377	0.00377	0.00377	0.00377	0.0885	0.08852	0.08849	0.0885	0.08842	0.08844	0.08842	0.08934	0.08934	0.08933	0.08931	0.08994	0.0893	0.0878	0.0878	0.08781	0.08119	0.00072	0.00065	0.00051	0.00051	0.00051	0.00051	0.00051	0.00051	0.00051	0.00052	0.00052	0.00059	0.00061	0.00056	0.00054	0
ICDC-Liv047	0.00378	0.00378		0	0	1e-05	1e-05	1e-05	1e-05	1e-05	1e-05	0.00012	0.08913	0.08916	0.08913	0.08913	0.08905	0.08908	0.08906	0.08997	0.08997	0.08997	0.08994	0.09058	0.08994	0.08843	0.08843	0.08844	0.08182	0.0037	0.00369	0.00367	0.00367	0.00367	0.00366	0.00366	0.00366	0.00366	0.00367	0.00367	0.00374	0.00376	0.00371	0.00369	0.00377
ICDC-Liv049	0.00378	0.00378	0		0	1e-05	1e-05	1e-05	1e-05	1e-05	1e-05	0.00012	0.08913	0.08916	0.08913	0.08913	0.08905	0.08908	0.08906	0.08997	0.08997	0.08997	0.08994	0.09058	0.08994	0.08843	0.08843	0.08844	0.08182	0.0037	0.00369	0.00367	0.00367	0.00367	0.00366	0.00366	0.00366	0.00366	0.00367	0.00367	0.00374	0.00376	0.00371	0.00369	0.00377
ICDC-Liv048	0.00377	0.00377	0	0		1e-05	1e-05	1e-05	1e-05	1e-05	1e-05	0.00012	0.08913	0.08916	0.08913	0.08913	0.08905	0.08907	0.08906	0.08997	0.08997	0.08997	0.08994	0.09058	0.08993	0.08843	0.08843	0.08844	0.08182	0.00369	0.00369	0.00366	0.00366	0.00366	0.00366	0.00366	0.00366	0.00366	0.00367	0.00367	0.00374	0.00376	0.00371	0.00369	0.00377
ICDC-Liv050	0.00378	0.00378	1e-05	1e-05	1e-05		1e-05	2e-05	2e-05	2e-05	2e-05	0.00012	0.08914	0.08916	0.08913	0.08913	0.08905	0.08908	0.08906	0.08997	0.08997	0.08997	0.08994	0.09058	0.08994	0.08844	0.08844	0.08845	0.08182	0.0037	0.00369	0.00367	0.00367	0.00367	0.00367	0.00366	0.00366	0.00366	0.00368	0.00367	0.00374	0.00376	0.00372	0.0037	0.00378
ICDC-Liv051	0.00378	0.00378	1e-05	1e-05	1e-05	1e-05		1e-05	1e-05	1e-05	1e-05	0.00012	0.08914	0.08916	0.08913	0.08913	0.08905	0.08908	0.08906	0.08997	0.08997	0.08997	0.08994	0.09058	0.08994	0.08843	0.08843	0.08844	0.08182	0.0037	0.00369	0.00367	0.00367	0.00367	0.00366	0.00366	0.00366	0.00366	0.00368	0.00367	0.00374	0.00376	0.00371	0.00369	0.00377
ICDC-Liv055	0.00377	0.00377	1e-05	1e-05	1e-05	2e-05	1e-05		0	0	0	0.00012	0.08913	0.08916	0.08913	0.08913	0.08905	0.08907	0.08906	0.08997	0.08997	0.08997	0.08994	0.09058	0.08993	0.08843	0.08843	0.08844	0.08182	0.00369	0.00369	0.00366	0.00366	0.00366	0.00366	0.00366	0.00366	0.00366	0.00367	0.00367	0.00374	0.00376	0.00371	0.00369	0.00377
ICDC-Liv054	0.00377	0.00377	1e-05	1e-05	1e-05	2e-05	1e-05	0		0	0	0.00012	0.08913	0.08916	0.08913	0.08913	0.08905	0.08907	0.08906	0.08997	0.08997	0.08997	0.08994	0.09058	0.08993	0.08843	0.08843	0.08844	0.08182	0.00369	0.00369	0.00366	0.00366	0.00366	0.00366	0.00366	0.00366	0.00366	0.00367	0.00367	0.00374	0.00376	0.00371	0.00369	0.00377
ICDC-Liv053	0.00377	0.00377	1e-05	1e-05	1e-05	2e-05	1e-05	0	0		0	0.00012	0.08913	0.08916	0.08913	0.08913	0.08905	0.08907	0.08906	0.08997	0.08997	0.08997	0.08994	0.09058	0.08993	0.08843	0.08843	0.08844	0.08182	0.00369	0.00369	0.00366	0.00366	0.00366	0.00366	0.00366	0.00366	0.00366	0.00367	0.00367	0.00374	0.00376	0.00371	0.00369	0.00377
ICDC-Liv052	0.00377	0.00377	1e-05	1e-05	1e-05	2e-05	1e-05	0	0	0		0.00012	0.08913	0.08916	0.08913	0.08913	0.08905	0.08907	0.08906	0.08997	0.08997	0.08997	0.08994	0.09058	0.08993	0.08843	0.08843	0.08844	0.08182	0.00369	0.00369	0.00366	0.00366	0.00366	0.00366	0.00366	0.00366	0.00366	0.00367	0.00367	0.00374	0.00376	0.00371	0.00369	0.00377
ICDC-Liv007	0.00377	0.00377	0.00012	0.00012	0.00012	0.00012	0.00012	0.00012	0.00012	0.00012	0.00012		0.08913	0.08915	0.08912	0.08912	0.08904	0.08907	0.08905	0.08997	0.08997	0.08996	0.08994	0.09057	0.08993	0.08843	0.08843	0.08844	0.08181	0.00369	0.00368	0.00366	0.00366	0.00366	0.00366	0.00366	0.00365	0.00365	0.00367	0.00366	0.00373	0.00375	0.00371	0.00369	0.00377
MF6987	0.0885	0.0885	0.08913	0.08913	0.08913	0.08914	0.08914	0.08913	0.08913	0.08913	0.08913	0.08913		4e-05	3e-05	3e-05	0.00445	0.00447	0.00445	0.00537	0.00537	0.00536	0.00534	0.00597	0.00533	0.00866	0.00866	0.00867	0.01095	0.08842	0.08841	0.08839	0.08839	0.08839	0.08839	0.08839	0.08839	0.08839	0.0884	0.08839	0.08846	0.08848	0.08844	0.08842	0.0885
MF8007	0.08852	0.08852	0.08916	0.08916	0.08916	0.08916	0.08916	0.08916	0.08916	0.08916	0.08916	0.08915	4e-05		5e-05	5e-05	0.00447	0.00449	0.00448	0.00539	0.00539	0.00539	0.00536	0.00599	0.00535	0.00868	0.00868	0.00869	0.01097	0.08844	0.08843	0.08841	0.08841	0.08841	0.08841	0.08841	0.08841	0.08841	0.08842	0.08842	0.08849	0.08851	0.08846	0.08844	0.08852
WSLC30151	0.08849	0.08849	0.08913	0.08913	0.08913	0.08913	0.08913	0.08913	0.08913	0.08913	0.08913	0.08912	3e-05	5e-05		2e-05	0.00444	0.00446	0.00445	0.00536	0.00536	0.00536	0.00533	0.00597	0.00532	0.00865	0.00865	0.00867	0.01094	0.08841	0.08841	0.08838	0.08838	0.08838	0.08838	0.08838	0.08838	0.08838	0.08839	0.08839	0.08846	0.08848	0.08843	0.08841	0.08849
MF8005	0.0885	0.0885	0.08913	0.08913	0.08913	0.08913	0.08913	0.08913	0.08913	0.08913	0.08913	0.08912	3e-05	5e-05	2e-05		0.00444	0.00447	0.00445	0.00536	0.00536	0.00536	0.00533	0.00597	0.00533	0.00866	0.00866	0.00867	0.01095	0.08842	0.08841	0.08839	0.08839	0.08839	0.08838	0.08838	0.08838	0.08838	0.0884	0.08839	0.08846	0.08848	0.08844	0.08842	0.0885
Liv13-002	0.08842	0.08842	0.08905	0.08905	0.08905	0.08905	0.08905	0.08905	0.08905	0.08905	0.08905	0.08904	0.00445	0.00447	0.00444	0.00444		4e-05	3e-05	0.00429	0.00429	0.00429	0.00426	0.00489	0.00425	0.00858	0.00858	0.00859	0.01087	0.08834	0.08833	0.08831	0.08831	0.08831	0.0883	0.0883	0.0883	0.0883	0.08832	0.08831	0.08838	0.0884	0.08836	0.08834	0.08842
Liv13-004	0.08844	0.08844	0.08908	0.08908	0.08907	0.08908	0.08908	0.08907	0.08907	0.08907	0.08907	0.08907	0.00447	0.00449	0.00446	0.00447	4e-05		6e-05	0.00431	0.00431	0.00431	0.00428	0.00492	0.00428	0.0086	0.0086	0.00861	0.01089	0.08836	0.08835	0.08833	0.08833	0.08833	0.08833	0.08833	0.08833	0.08833	0.08834	0.08833	0.0884	0.08842	0.08838	0.08836	0.08844
Liv13-003	0.08842	0.08842	0.08906	0.08906	0.08906	0.08906	0.08906	0.08906	0.08906	0.08906	0.08906	0.08905	0.00445	0.00448	0.00445	0.00445	3e-05	6e-05		0.0043	0.0043	0.00429	0.00427	0.0049	0.00426	0.00858	0.00858	0.00859	0.01087	0.08834	0.08834	0.08831	0.08831	0.08831	0.08831	0.08831	0.08831	0.08831	0.08832	0.08832	0.08839	0.08841	0.08836	0.08834	0.08842
NCTC12701	0.08934	0.08934	0.08997	0.08997	0.08997	0.08997	0.08997	0.08997	0.08997	0.08997	0.08997	0.08997	0.00537	0.00539	0.00536	0.00536	0.00429	0.00431	0.0043		0	0.0005	0.00048	0.00504	0.0044	0.0095	0.0095	0.00951	0.01179	0.08926	0.08925	0.08923	0.08923	0.08923	0.08923	0.08923	0.08922	0.08922	0.08924	0.08923	0.0893	0.08932	0.08928	0.08926	0.08934
ATCC_49954	0.08934	0.08934	0.08997	0.08997	0.08997	0.08997	0.08997	0.08997	0.08997	0.08997	0.08997	0.08997	0.00537	0.00539	0.00536	0.00536	0.00429	0.00431	0.0043	0		0.0005	0.00048	0.00504	0.0044	0.0095	0.0095	0.00951	0.01179	0.08926	0.08925	0.08923	0.08923	0.08923	0.08923	0.08923	0.08922	0.08922	0.08924	0.08923	0.0893	0.08932	0.08928	0.08926	0.08934
MF6989	0.08933	0.08933	0.08997	0.08997	0.08997	0.08997	0.08997	0.08997	0.08997	0.08997	0.08997	0.08996	0.00536	0.00539	0.00536	0.00536	0.00429	0.00431	0.00429	0.0005	0.0005		7e-05	0.00504	0.00439	0.00949	0.00949	0.0095	0.01178	0.08925	0.08925	0.08922	0.08922	0.08922	0.08922	0.08922	0.08922	0.08922	0.08923	0.08923	0.0893	0.08932	0.08927	0.08925	0.08933
WSLC30167	0.08931	0.08931	0.08994	0.08994	0.08994	0.08994	0.08994	0.08994	0.08994	0.08994	0.08994	0.08994	0.00534	0.00536	0.00533	0.00533	0.00426	0.00428	0.00427	0.00048	0.00048	7e-05		0.00501	0.00437	0.00947	0.00947	0.00948	0.01176	0.08923	0.08922	0.0892	0.0892	0.0892	0.0892	0.08919	0.08919	0.08919	0.08921	0.0892	0.08927	0.08929	0.08925	0.08923	0.08931
MF8006	0.08994	0.08994	0.09058	0.09058	0.09058	0.09058	0.09058	0.09058	0.09058	0.09058	0.09058	0.09057	0.00597	0.00599	0.00597	0.00597	0.00489	0.00492	0.0049	0.00504	0.00504	0.00504	0.00501		0.00415	0.0101	0.0101	0.01011	0.01239	0.08986	0.08985	0.08983	0.08983	0.08983	0.08983	0.08983	0.08983	0.08983	0.08984	0.08984	0.0899	0.08992	0.08988	0.08986	0.08994
Liv13-001	0.0893	0.0893	0.08994	0.08994	0.08993	0.08994	0.08994	0.08993	0.08993	0.08993	0.08993	0.08993	0.00533	0.00535	0.00532	0.00533	0.00425	0.00428	0.00426	0.0044	0.0044	0.00439	0.00437	0.00415		0.00946	0.00946	0.00947	0.01175	0.08922	0.08921	0.08919	0.08919	0.08919	0.08919	0.08919	0.08919	0.08919	0.0892	0.08919	0.08926	0.08928	0.08924	0.08922	0.0893
ICDC-Liv023	0.0878	0.0878	0.08843	0.08843	0.08843	0.08844	0.08843	0.08843	0.08843	0.08843	0.08843	0.08843	0.00866	0.00868	0.00865	0.00866	0.00858	0.0086	0.00858	0.0095	0.0095	0.00949	0.00947	0.0101	0.00946		1e-05	0.0001	0.01025	0.08772	0.08771	0.08769	0.08769	0.08769	0.08769	0.08769	0.08768	0.08768	0.0877	0.08769	0.08776	0.08778	0.08774	0.08772	0.0878
ICDC-Liv021	0.0878	0.0878	0.08843	0.08843	0.08843	0.08844	0.08843	0.08843	0.08843	0.08843	0.08843	0.08843	0.00866	0.00868	0.00865	0.00866	0.00858	0.0086	0.00858	0.0095	0.0095	0.00949	0.00947	0.0101	0.00946	1e-05		0.0001	0.01025	0.08772	0.08771	0.08769	0.08769	0.08769	0.08769	0.08769	0.08768	0.08768	0.0877	0.08769	0.08776	0.08778	0.08774	0.08772	0.0878
ICDC-Liv028	0.08781	0.08781	0.08844	0.08844	0.08844	0.08845	0.08844	0.08844	0.08844	0.08844	0.08844	0.08844	0.00867	0.00869	0.00867	0.00867	0.00859	0.00861	0.00859	0.00951	0.00951	0.0095	0.00948	0.01011	0.00947	0.0001	0.0001		0.01026	0.08773	0.08772	0.0877	0.0877	0.0877	0.0877	0.0877	0.0877	0.08769	0.08771	0.0877	0.08777	0.08779	0.08775	0.08773	0.08781
FSL_L7-0121	0.08119	0.08119	0.08182	0.08182	0.08182	0.08182	0.08182	0.08182	0.08182	0.08182	0.08182	0.08181	0.01095	0.01097	0.01094	0.01095	0.01087	0.01089	0.01087	0.01179	0.01179	0.01178	0.01176	0.01239	0.01175	0.01025	0.01025	0.01026		0.08111	0.0811	0.08108	0.08108	0.08108	0.08107	0.08107	0.08107	0.08107	0.08109	0.08108	0.08115	0.08117	0.08113	0.0811	0.08119
ICDC-Liv035	0.00072	0.00072	0.0037	0.0037	0.00369	0.0037	0.0037	0.00369	0.00369	0.00369	0.00369	0.00369	0.08842	0.08844	0.08841	0.08842	0.08834	0.08836	0.08834	0.08926	0.08926	0.08925	0.08923	0.08986	0.08922	0.08772	0.08772	0.08773	0.08111		0.00063	0.00061	0.00061	0.00061	0.00061	0.00061	0.00061	0.0006	0.00062	0.00061	0.00068	0.0007	0.00066	0.00064	0.00072
G_770	0.00065	0.00065	0.00369	0.00369	0.00369	0.00369	0.00369	0.00369	0.00369	0.00369	0.00369	0.00368	0.08841	0.08843	0.08841	0.08841	0.08833	0.08835	0.08834	0.08925	0.08925	0.08925	0.08922	0.08985	0.08921	0.08771	0.08771	0.08772	0.0811	0.00063		0.00054	0.00054	0.00054	0.00053	0.00053	0.00053	0.00053	0.00055	0.00054	0.00061	0.00063	0.00059	0.00056	0.00065
WSLC3010	0.00051	0.00051	0.00367	0.00367	0.00366	0.00367	0.00367	0.00366	0.00366	0.00366	0.00366	0.00366	0.08839	0.08841	0.08838	0.08839	0.08831	0.08833	0.08831	0.08923	0.08923	0.08922	0.0892	0.08983	0.08919	0.08769	0.08769	0.0877	0.08108	0.00061	0.00054		0	0	0	1e-05	1e-05	1e-05	0.00012	0.00022	0.0003	0.00032	0.00027	0.00025	0.00051
NCTC11846	0.00051	0.00051	0.00367	0.00367	0.00366	0.00367	0.00367	0.00366	0.00366	0.00366	0.00366	0.00366	0.08839	0.08841	0.08838	0.08839	0.08831	0.08833	0.08831	0.08923	0.08923	0.08922	0.0892	0.08983	0.08919	0.08769	0.08769	0.0877	0.08108	0.00061	0.00054	0		0	0	1e-05	1e-05	1e-05	0.00012	0.00022	0.0003	0.00032	0.00027	0.00025	0.00051
RR3	0.00051	0.00051	0.00367	0.00367	0.00366	0.00367	0.00367	0.00366	0.00366	0.00366	0.00366	0.00366	0.08839	0.08841	0.08838	0.08839	0.08831	0.08833	0.08831	0.08923	0.08923	0.08922	0.0892	0.08983	0.08919	0.08769	0.08769	0.0877	0.08108	0.00061	0.00054	0	0		0	1e-05	1e-05	1e-05	0.00012	0.00022	0.0003	0.00032	0.00027	0.00025	0.00051
NCTC11007	0.00051	0.00051	0.00366	0.00366	0.00366	0.00367	0.00366	0.00366	0.00366	0.00366	0.00366	0.00366	0.08839	0.08841	0.08838	0.08838	0.0883	0.08833	0.08831	0.08923	0.08923	0.08922	0.0892	0.08983	0.08919	0.08769	0.08769	0.0877	0.08107	0.00061	0.00053	0	0	0		0	0	1e-05	0.00012	0.00022	0.0003	0.00032	0.00027	0.00025	0.00051
WSLC3009	0.00051	0.00051	0.00366	0.00366	0.00366	0.00366	0.00366	0.00366	0.00366	0.00366	0.00366	0.00366	0.08839	0.08841	0.08838	0.08838	0.0883	0.08833	0.08831	0.08923	0.08923	0.08922	0.08919	0.08983	0.08919	0.08769	0.08769	0.0877	0.08107	0.00061	0.00053	1e-05	1e-05	1e-05	0		0	1e-05	0.00012	0.00022	0.0003	0.00032	0.00027	0.00025	0.00051
F5999	0.00051	0.00051	0.00366	0.00366	0.00366	0.00366	0.00366	0.00366	0.00366	0.00366	0.00366	0.00365	0.08839	0.08841	0.08838	0.08838	0.0883	0.08833	0.08831	0.08922	0.08922	0.08922	0.08919	0.08983	0.08919	0.08768	0.08768	0.0877	0.08107	0.00061	0.00053	1e-05	1e-05	1e-05	0	0		0	0.00011	0.00022	0.00029	0.00031	0.00027	0.00025	0.00051
H3291	0.00051	0.00051	0.00366	0.00366	0.00366	0.00366	0.00366	0.00366	0.00366	0.00366	0.00366	0.00365	0.08839	0.08841	0.08838	0.08838	0.0883	0.08833	0.08831	0.08922	0.08922	0.08922	0.08919	0.08983	0.08919	0.08768	0.08768	0.08769	0.08107	0.0006	0.00053	1e-05	1e-05	1e-05	1e-05	1e-05	0		0.00011	0.00022	0.00029	0.00031	0.00027	0.00025	0.00051
FSL_L7-1049	0.00052	0.00052	0.00367	0.00367	0.00367	0.00368	0.00368	0.00367	0.00367	0.00367	0.00367	0.00367	0.0884	0.08842	0.08839	0.0884	0.08832	0.08834	0.08832	0.08924	0.08924	0.08923	0.08921	0.08984	0.0892	0.0877	0.0877	0.08771	0.08109	0.00062	0.00055	0.00012	0.00012	0.00012	0.00012	0.00012	0.00011	0.00011		0.00023	0.00031	0.00033	0.00028	0.00026	0.00052
ICDC-Liv037	0.00052	0.00052	0.00367	0.00367	0.00367	0.00367	0.00367	0.00367	0.00367	0.00367	0.00367	0.00366	0.08839	0.08842	0.08839	0.08839	0.08831	0.08833	0.08832	0.08923	0.08923	0.08923	0.0892	0.08984	0.08919	0.08769	0.08769	0.0877	0.08108	0.00061	0.00054	0.00022	0.00022	0.00022	0.00022	0.00022	0.00022	0.00022	0.00023		0.0003	0.00032	0.00028	0.00026	0.00052
NGS03	0.00059	0.00059	0.00374	0.00374	0.00374	0.00374	0.00374	0.00374	0.00374	0.00374	0.00374	0.00373	0.08846	0.08849	0.08846	0.08846	0.08838	0.0884	0.08839	0.0893	0.0893	0.0893	0.08927	0.0899	0.08926	0.08776	0.08776	0.08777	0.08115	0.00068	0.00061	0.0003	0.0003	0.0003	0.0003	0.0003	0.00029	0.00029	0.00031	0.0003		0.00011	7e-05	7e-05	0.00059
NGS01	0.00061	0.00061	0.00376	0.00376	0.00376	0.00376	0.00376	0.00376	0.00376	0.00376	0.00376	0.00375	0.08848	0.08851	0.08848	0.08848	0.0884	0.08842	0.08841	0.08932	0.08932	0.08932	0.08929	0.08992	0.08928	0.08778	0.08778	0.08779	0.08117	0.0007	0.00063	0.00032	0.00032	0.00032	0.00032	0.00032	0.00031	0.00031	0.00033	0.00032	0.00011		9e-05	9e-05	0.00061
NGS04	0.00056	0.00056	0.00371	0.00371	0.00371	0.00372	0.00371	0.00371	0.00371	0.00371	0.00371	0.00371	0.08844	0.08846	0.08843	0.08844	0.08836	0.08838	0.08836	0.08928	0.08928	0.08927	0.08925	0.08988	0.08924	0.08774	0.08774	0.08775	0.08113	0.00066	0.00059	0.00027	0.00027	0.00027	0.00027	0.00027	0.00027	0.00027	0.00028	0.00028	7e-05	9e-05		4e-05	0.00056
PAM_55	0.00054	0.00054	0.00369	0.00369	0.00369	0.0037	0.00369	0.00369	0.00369	0.00369	0.00369	0.00369	0.08842	0.08844	0.08841	0.08842	0.08834	0.08836	0.08834	0.08926	0.08926	0.08925	0.08923	0.08986	0.08922	0.08772	0.08772	0.08773	0.0811	0.00064	0.00056	0.00025	0.00025	0.00025	0.00025	0.00025	0.00025	0.00025	0.00026	0.00026	7e-05	9e-05	4e-05		0.00054
ICDC-Liv200	0	0	0.00377	0.00377	0.00377	0.00378	0.00377	0.00377	0.00377	0.00377	0.00377	0.00377	0.0885	0.08852	0.08849	0.0885	0.08842	0.08844	0.08842	0.08934	0.08934	0.08933	0.08931	0.08994	0.0893	0.0878	0.0878	0.08781	0.08119	0.00072	0.00065	0.00051	0.00051	0.00051	0.00051	0.00051	0.00051	0.00051	0.00052	0.00052	0.00059	0.00061	0.00056	0.00054
